# Supplementary material for: Lysosomal Network Defects in Early-Onset Parkinson’s Disease Patients Carrying Rare Variants in Lysosomal Hydrolytic Enzyme Genes
Source: Int J Mol Sci. 2025 Sep 27;26(19):9454. doi: 10.3390/ijms26199454 (PMC12525278; doi:10.3390/ijms26199454)
Supplement: Supplementary file 1 [file ijms-26-09454-s001.zip]

Archive with 1 entries (1 files):
- ijms-3869459-supplementary.pdf
